# Supplementary material for: Pasta as a Source of Minerals in the Diets of Poles; Effect of Culinary Processing of Pasta on the Content of Minerals
Source: Foods. 2021 Sep 9;10(9):2131. doi: 10.3390/foods10092131 (PMC8467960; doi:10.3390/foods10092131)
Supplement: Supplementary file 1 [file foods-10-02131-s001.zip]

Archive with 1 entries (1 files):
- foods-1357432-supplementary.pdf
